# Supplementary material for: A Comprehensive Review of Biologics in Phase III and IV Clinical Trials for Atopic Dermatitis
Source: J Clin Med. 2024 Jul 9;13(14):4001. doi: 10.3390/jcm13144001 (PMC11277805; doi:10.3390/jcm13144001)
Supplement: Supplementary file 1 [file jcm-13-04001-s001.zip]

Archive with 1 entries (1 files):
- jcm-3073326-supplementary.pdf
